# Supplementary material for: The impact of Yoga on patients with knee osteoarthritis: A systematic review and meta-analysis of randomized controlled trials
Source: PLoS One. 2024 May 16;19(5):e0303641. doi: 10.1371/journal.pone.0303641 (PMC11098307; doi:10.1371/journal.pone.0303641)
Supplement: S2 File — (CRDOWNLOAD) [file pone.0303641.s002.crdownload]

Search number,Query,Sort By,Filters,Search Details,Results,Time
7,"(((((Knee Osteoarthritides) OR (Knee Osteoarthritides)) OR (Knee Osteoarthritides)) OR (Osteoarthritis of the Knee)) OR (""Osteoarthritis, Knee""[Mesh])) AND (""Yoga""[Mesh])",,"Clinical Trial, Randomized Controlled Trial","((""osteoarthritis, knee""[MeSH Terms] OR (""osteoarthritis""[All Fields] AND ""knee""[All Fields]) OR ""knee osteoarthritis""[All Fields] OR (""knee""[All Fields] AND ""osteoarthritides""[All Fields]) OR (""osteoarthritis, knee""[MeSH Terms] OR (""osteoarthritis""[All Fields] AND ""knee""[All Fields]) OR ""knee osteoarthritis""[All Fields] OR (""knee""[All Fields] AND ""osteoarthritides""[All Fields])) OR (""osteoarthritis, knee""[MeSH Terms] OR (""osteoarthritis""[All Fields] AND ""knee""[All Fields]) OR ""knee osteoarthritis""[All Fields] OR (""knee""[All Fields] AND ""osteoarthritides""[All Fields])) OR (""osteoarthritis, knee""[MeSH Terms] OR (""osteoarthritis""[All Fields] AND ""knee""[All Fields]) OR ""knee osteoarthritis""[All Fields] OR ""osteoarthritis of the knee""[All Fields]) OR ""osteoarthritis, knee""[MeSH Terms]) AND ""Yoga""[MeSH Terms]) AND (clinicaltrial[Filter] OR randomizedcontrolledtrial[Filter])",13,09:08:00
6,"(((((Knee Osteoarthritides) OR (Knee Osteoarthritides)) OR (Knee Osteoarthritides)) OR (Osteoarthritis of the Knee)) OR (""Osteoarthritis, Knee""[Mesh])) AND (""Yoga""[Mesh])",,Clinical Trial,"((""osteoarthritis, knee""[MeSH Terms] OR (""osteoarthritis""[All Fields] AND ""knee""[All Fields]) OR ""knee osteoarthritis""[All Fields] OR (""knee""[All Fields] AND ""osteoarthritides""[All Fields]) OR (""osteoarthritis, knee""[MeSH Terms] OR (""osteoarthritis""[All Fields] AND ""knee""[All Fields]) OR ""knee osteoarthritis""[All Fields] OR (""knee""[All Fields] AND ""osteoarthritides""[All Fields])) OR (""osteoarthritis, knee""[MeSH Terms] OR (""osteoarthritis""[All Fields] AND ""knee""[All Fields]) OR ""knee osteoarthritis""[All Fields] OR (""knee""[All Fields] AND ""osteoarthritides""[All Fields])) OR (""osteoarthritis, knee""[MeSH Terms] OR (""osteoarthritis""[All Fields] AND ""knee""[All Fields]) OR ""knee osteoarthritis""[All Fields] OR ""osteoarthritis of the knee""[All Fields]) OR ""osteoarthritis, knee""[MeSH Terms]) AND ""Yoga""[MeSH Terms]) AND (clinicaltrial[Filter])",13,06:46:59
5,"(((((Knee Osteoarthritides) OR (Knee Osteoarthritides)) OR (Knee Osteoarthritides)) OR (Osteoarthritis of the Knee)) OR (""Osteoarthritis, Knee""[Mesh])) AND (""Yoga""[Mesh])",,,"(""osteoarthritis, knee""[MeSH Terms] OR (""osteoarthritis""[All Fields] AND ""knee""[All Fields]) OR ""knee osteoarthritis""[All Fields] OR (""knee""[All Fields] AND ""osteoarthritides""[All Fields]) OR (""osteoarthritis, knee""[MeSH Terms] OR (""osteoarthritis""[All Fields] AND ""knee""[All Fields]) OR ""knee osteoarthritis""[All Fields] OR (""knee""[All Fields] AND ""osteoarthritides""[All Fields])) OR (""osteoarthritis, knee""[MeSH Terms] OR (""osteoarthritis""[All Fields] AND ""knee""[All Fields]) OR ""knee osteoarthritis""[All Fields] OR (""knee""[All Fields] AND ""osteoarthritides""[All Fields])) OR (""osteoarthritis, knee""[MeSH Terms] OR (""osteoarthritis""[All Fields] AND ""knee""[All Fields]) OR ""knee osteoarthritis""[All Fields] OR ""osteoarthritis of the knee""[All Fields]) OR ""osteoarthritis, knee""[MeSH Terms]) AND ""Yoga""[MeSH Terms]",25,06:46:53
4,"((((Knee Osteoarthritides) OR (Knee Osteoarthritides)) OR (Knee Osteoarthritides)) OR (Osteoarthritis of the Knee)) OR (""Osteoarthritis, Knee""[Mesh])",,,"""osteoarthritis, knee""[MeSH Terms] OR (""osteoarthritis""[All Fields] AND ""knee""[All Fields]) OR ""knee osteoarthritis""[All Fields] OR (""knee""[All Fields] AND ""osteoarthritides""[All Fields]) OR (""osteoarthritis, knee""[MeSH Terms] OR (""osteoarthritis""[All Fields] AND ""knee""[All Fields]) OR ""knee osteoarthritis""[All Fields] OR (""knee""[All Fields] AND ""osteoarthritides""[All Fields])) OR (""osteoarthritis, knee""[MeSH Terms] OR (""osteoarthritis""[All Fields] AND ""knee""[All Fields]) OR ""knee osteoarthritis""[All Fields] OR (""knee""[All Fields] AND ""osteoarthritides""[All Fields])) OR (""osteoarthritis, knee""[MeSH Terms] OR (""osteoarthritis""[All Fields] AND ""knee""[All Fields]) OR ""knee osteoarthritis""[All Fields] OR ""osteoarthritis of the knee""[All Fields]) OR ""osteoarthritis, knee""[MeSH Terms]","50,932",06:46:42
3,(((Knee Osteoarthritides) OR (Knee Osteoarthritides)) OR (Knee Osteoarthritides)) OR (Osteoarthritis of the Knee),,,"""osteoarthritis, knee""[MeSH Terms] OR (""osteoarthritis""[All Fields] AND ""knee""[All Fields]) OR ""knee osteoarthritis""[All Fields] OR (""knee""[All Fields] AND ""osteoarthritides""[All Fields]) OR (""osteoarthritis, knee""[MeSH Terms] OR (""osteoarthritis""[All Fields] AND ""knee""[All Fields]) OR ""knee osteoarthritis""[All Fields] OR (""knee""[All Fields] AND ""osteoarthritides""[All Fields])) OR (""osteoarthritis, knee""[MeSH Terms] OR (""osteoarthritis""[All Fields] AND ""knee""[All Fields]) OR ""knee osteoarthritis""[All Fields] OR (""knee""[All Fields] AND ""osteoarthritides""[All Fields])) OR (""osteoarthritis, knee""[MeSH Terms] OR (""osteoarthritis""[All Fields] AND ""knee""[All Fields]) OR ""knee osteoarthritis""[All Fields] OR ""osteoarthritis of the knee""[All Fields])","50,932",06:46:30
2,"""Osteoarthritis, Knee""[Mesh]",Most Recent,,"""osteoarthritis, knee""[MeSH Terms]","28,154",06:45:46
1,"""Yoga""[Mesh]",Most Recent,,"""Yoga""[MeSH Terms]","3,901",06:42:37
